# Supplementary material for: ApoL6 associates with lipid droplets and disrupts Perilipin1-HSL interaction to inhibit lipolysis
Source: Nat Commun. 2024 Jan 2;15:186. doi: 10.1038/s41467-023-44559-3 (PMC10762002; doi:10.1038/s41467-023-44559-3)
Supplement: Supplementary file 3 — Source Data [file 41467_2023_44559_MOESM3_ESM.xlsx]

## Sheet: Figure 1a
ApoL6 expression in tissues
Experiment 1
Ing WAT	Epi WAT	BAT	Liver	Kidney	Spleen	Lung	Testis	Heart	Pancreas	Brain
192.487	101.042	25.1652	1.16063	1.23659	3.26633	1.50884	1.02361	1.26503	2.96059	1.71631
122.676	83.7334	14.5512	1.02478	0.960933	2.07302	1.59428	1.22952	1.52253	2.03182	1.36696
142.082	86.8876	27.8582	0.942704	0.798763	1.86968	0.851564	0.826563	1.09378	1.89621	1.54164
					0.05
Experiment2	(compare to liver)
brain	lung	heart	liver	kidney	spleen	muscle	testis	intestin	wat
0.179867	0.49827	0.143091	0.96929	0.113047	1.08298	0.898132	1.83401	0.12896	74.8017
0.235696	0.382889	0.111491	1.03168	0.119493	1.47939	1.15269	2.72263	0.188809	77.9783
0.205898	0.436786	0.126306	1	0.116226	1.26576	1.01748	2.23457	0.156041	76.3735

## Sheet: Figure1bhijkl
SVF	Adipocytes
1.20188	18.067
1.59691	13.8834
0.491508	18.9653
0.709703	21.6349
h
FApoL-Dox-					FApoL- Dox+
1.82975	1.94	2.10023	1.9757	1.96142	3.21221	2.61765	3.17821	3.17821	3.04657
								1.68504e-05
i
						J
						Scrambled	ApoL6-shRNA
						1.80083	1.28113
						1.92685	1.18932
						1.4015	1.33888
						1.65611	1.31713
						2.02141	1.34344
						1.45844	1.27401
						0.00249333
j

## Sheet: Figure S1B
Day0	Day4
1.01396	42.5179
0.946058	59.3016
1.04247	41.0696

## Sheet: Figure1I
control	h-ApoL6
1.67643	2.92343
1.50999	3.08631
1.63229	2.84813
1.31417	2.63327
1.1771	3.73741
1.38333	3.56606
5.42815e-06

## Sheet: Figure 1K
K	control	h-ApoL6sh
	1.6431	0.890941
	1.30999	0.812188
	1.631	0.86307
	1.1169	1.14944
	1.8231	1.13817
	1.23334	0.914373
	0.00300628

## Sheet: Figure 1L
TAG			DAG	Control	ApoL6		DAG	WT	aP2-TG
Control	ApoL6			1.3547	1.292			3.50199	2.87149
509.057	721.261			1.33826	1.35396			3.20461	3.19777
408.62	707.97			1.25088	1.28303			3.60006	3.28432
456.116	876.436			1.329	1.2519			3.29167	3.03809
507.78	840.634			1.38349	1.28891					0.0580628
				1.36087	1.28788
						0.0912013

## Sheet: Figure 2B
FFA	Control Dox-					ApoL6 Dox+					p
Basal	0.201101	0.17798	0.205403	0.234439	0.194432	0.0954116	0.176728	0.107338	0.191365	0.0987365	0.0161582
Stimulated	1.77272	1.77645	1.61936	1.58475	1.42451	1.09547	1.07027	1.39204	1.35844	1.34553	0.003932
glycerol
	glycerol					ApoL6 Dox+					p
Basal	0.10858	0.0782368	0.0639578	0.150227	0.10025	0.0392891	0.0503171	0.0911746	0.0386892	0.0680811	0.0432919
Stimulated	0.516017	0.372121	0.510549	0.273005	0.567923	0.267454	0.195727	0.173366	0.279941	0.229122	0.00551167
	Control			h-ApoL6
Basal	0.284022	0.323901	0.281312	0.268271	0.267503	0.276719
Stimulated	1.22115	1.18032	1.23329	0.973201	0.816757	0.892244
2c		Control Dox-			ApoL6-Dox+
	Control	0.299907	0.281151	0.273166	0.208672	0.208375	0.18533
	ATGL-inhibitor	0.0781801	0.0844011	0.0909935	0.0823584	0.0867224	0.11402
	HSL-inhibitor	0.254225	0.314299	0.27493	0.207707	0.202878	0.229062
	Both inhibitor	0.0862581	0.0889508	0.0828227	0.068338	0.0834726	0.0861653
	Control	1.23045	1.40669	1.43343	0.801114	0.764531	0.85311
	ATGL-inhibitor	0.618812	0.625348	0.60637	0.385144	0.500836	0.52442
	HSL-inhibitor	0.359889	0.355989	0.348932	0.212813	0.272981	0.270566
	Both inhibitor	0.246797	0.288208	0.218384	0.22117	0.290065	0.202786
h-ApoL overexpression
	Control			h-ApoL6
Basal	0.345165	0.413113	0.412495	0.244962	0.208655	0.197749
Stimulated	1.56084	1.21898	1.63748	0.392402	0.449371	0.69158

## Sheet: Figure 2D
	Contro shRNA				ApoL6 shRNA
Basal	0.270218	0.26298	0.300055	0.29161	0.434154	0.469498	0.639373	0.576371
Stimulated	2.2391	2.04898	2.25945	2.74998	3.17519	3.42413	3.74427	3.17942

## Sheet: Figure 2E
	Control			sh-h-ApoL6
Basal	0.274328	0.307492	0.294706	0.303008	0.318919	0.319361
Stimulated	1.10954	1.14327	1.16722	1.51167	1.54154	1.63777

## Sheet: Fiigure 2F
	Wild type				ApoL6 KO				ApoL6KO+ ad-ApoL6
Basal	34.8069	35.1801	36.3282	33.1881	40.3814	52.2054	51.888	47.2554	41.8069	42.1801	43.322	43.2101
Stimulated	171.416	136.699	154.596	139.691	259.38	243.372	240.948	254.372	161.416	146.699	144.596	156.692

[truncated: 47 more sheets: Figure3A, Figure 3B, Figure3C, Figure 3E, Figure 3F, Figure 3G, Figure3H, Figure4B , Figure  S3F, Figure 4M, Figure 4L, Figure 4C, Figure 4D, Figure 4E, Figure 4F, Figure 4H, Figure 4I, Figure 4G, Figure 5B, Figure 5C …]
